# Supplementary material for: Pre-Treatment, Extraction Solvent, and Color Stability of Anthocyanins from Purple Sweetpotato
Source: Foods. 2024 Mar 8;13(6):833. doi: 10.3390/foods13060833 (PMC10969496; doi:10.3390/foods13060833)
Supplement: Supplementary file 1 [file foods-13-00833-s001.zip]

Archive with 1 entries (1 files):
- foods-2875742-supplementary.pdf
